# Supplementary material for: Transparent Cross-Flow Platform as Chemiluminescence Detection Cell in Cross Injection Analysis
Source: Molecules. 2023 Jan 30;28(3):1316. doi: 10.3390/molecules28031316 (PMC9919639; doi:10.3390/molecules28031316)
Supplement: Supplementary file 1 [file molecules-28-01316-s001.zip]

Archive with 1 entries (1 files):
- molecules-2101645-supplementary.pdf
